# Supplementary material for: Dose Recommendation of Remimazolam Tosilate for General Anesthesia in Children and Adolescents: Synergistic Combination of PopPK and PBPK Approaches
Source: Pharmaceutics. 2026 Mar 1;18(3):315. doi: 10.3390/pharmaceutics18030315 (PMC13029219; doi:10.3390/pharmaceutics18030315)
Supplement: Supplementary file 1 [file pharmaceutics-18-00315-s001.zip]

Archive with 1 entries (1 files):
- pharmaceutics-4075025-supplementary.pdf
